# Supplementary material for: Generalizing boundaries for triangular designs, and efficacy estimation at extended follow-ups
Source: Trials. 2015 Nov 16;16:522. doi: 10.1186/s13063-015-1018-1 (PMC4647805; doi:10.1186/s13063-015-1018-1)
Supplement: Additional file 1 — Supplementary R functions. Zip file containing all R code necessary to reproduce our results, together with description files that explain how to use the functions. Installation instructions can be found at: http://cran.r-project.org/doc/manuals/r-release/R-admin.html#Installing-packages. (PDF 463 kb) [file 13063_2015_1018_MOESM1_ESM.zip]

Archive with 31 entries (23 files):
- gentri/
- gentri/DESCRIPTION
- gentri/help/
- gentri/help/aliases.rds
- gentri/help/AnIndex
- gentri/help/gentri.rdb
- gentri/help/gentri.rdx
- gentri/help/paths.rds
- gentri/html/
- gentri/html/00Index.html
- gentri/html/R.css
- gentri/INDEX
- gentri/libs/
- gentri/libs/i386/
- gentri/libs/i386/gentri.dll
- gentri/libs/i386/symbols.rds
- gentri/libs/x64/
- gentri/libs/x64/gentri.dll
- gentri/libs/x64/symbols.rds
- gentri/MD5
- gentri/Meta/
- gentri/Meta/hsearch.rds
- gentri/Meta/links.rds
- gentri/Meta/nsInfo.rds
- gentri/Meta/package.rds
- gentri/Meta/Rd.rds
- gentri/NAMESPACE
- gentri/R/
- gentri/R/gentri
- gentri/R/gentri.rdb
- gentri/R/gentri.rdx
