# Supplementary material for: Generalizing boundaries for triangular designs, and efficacy estimation at extended follow-ups
Source: Trials. 2015 Nov 16;16:522. doi: 10.1186/s13063-015-1018-1 (PMC4647805; doi:10.1186/s13063-015-1018-1)
Supplement: Additional file 1 — Supplementary R functions. Zip file containing all R code necessary to reproduce our results, together with description files that explain how to use the functions. Installation instructions can be found at: http://cran.r-project.org/doc/manuals/r-release/R-admin.html#Installing-packages. (PDF 463 kb) [file 13063_2015_1018_MOESM1_ESM.zip › gentri/DESCRIPTION]

Package: gentri
Type: Package
Title: generalizing triangular boundaries and efficacy estimation at
        extended follow-up
Version: 1.3
Date: 2015-03-09
Author: Dominic Magirr
Maintainer: Dominic Magirr <d.magirr@gmail.com>
Description: generalizing triangular boundaries and efficacy estimation at extended follow-up
Depends: mvtnorm, ggplot2, grid
License: GPL-2
Imports: Rcpp (>= 0.11.2)
LinkingTo: Rcpp
Packaged: 2015-03-10 09:40:37 UTC; dominic
Built: R 3.3.0; x86_64-w64-mingw32; 2015-04-28 13:34:07 UTC; windows
Archs: i386, x64
