# Supplementary material for: Generalizing boundaries for triangular designs, and efficacy estimation at extended follow-ups
Source: Trials. 2015 Nov 16;16:522. doi: 10.1186/s13063-015-1018-1 (PMC4647805; doi:10.1186/s13063-015-1018-1)
Supplement: Additional file 1 — Supplementary R functions. Zip file containing all R code necessary to reproduce our results, together with description files that explain how to use the functions. Installation instructions can be found at: http://cran.r-project.org/doc/manuals/r-release/R-admin.html#Installing-packages. (PDF 463 kb) [file 13063_2015_1018_MOESM1_ESM.zip › gentri/help/AnIndex]

gentri-package	gentri-package
bias_mse_coverage	bias_mse_coverage
compare_estimators	compare_estimators
find_design	find_design
gentri	gentri-package
mle_210	mle_210
plot.gen_tri	generics
plot_bias_rmse	plot_bias_rmse
plot_coverage_length	plot_coverage_length
print.gen_tri	generics
probit_gibbs	probit_gibbs
pte_210	pte_210
she_210	she_210
sim_28_210	sim_28_210
