# Supplementary material for: Generalizing boundaries for triangular designs, and efficacy estimation at extended follow-ups
Source: Trials. 2015 Nov 16;16:522. doi: 10.1186/s13063-015-1018-1 (PMC4647805; doi:10.1186/s13063-015-1018-1)
Supplement: Additional file 1 — Supplementary R functions. Zip file containing all R code necessary to reproduce our results, together with description files that explain how to use the functions. Installation instructions can be found at: http://cran.r-project.org/doc/manuals/r-release/R-admin.html#Installing-packages. (PDF 463 kb) [file 13063_2015_1018_MOESM1_ESM.zip › gentri/html/R.css]

body {
    background: white;
    color: black;
}

a:link {
    background: white;
    color: blue;
}

a:visited {
    background: white;
    color: rgb(50%, 0%, 50%);
}

h1 {
    background: white;
    color: rgb(55%, 55%, 55%);
    font-family: monospace;
    font-size: x-large;
    text-align: center;
}

h2 {
    background: white;
    color: rgb(40%, 40%, 40%);
    font-family: monospace;
    font-size: large;
    text-align: center;
}

h3 {
    background: white;
    color: rgb(40%, 40%, 40%);
    font-family: monospace;
    font-size: large;
}

h4 {
    background: white;
    color: rgb(40%, 40%, 40%);
    font-family: monospace;
    font-style: italic;
    font-size: large;
}

h5 {
    background: white;
    color: rgb(40%, 40%, 40%);
    font-family: monospace;
}

h6 {
    background: white;
    color: rgb(40%, 40%, 40%);
    font-family: monospace;
    font-style: italic;
}
		
img.toplogo {
    vertical-align: middle;
}

img.arrow {
    width: 30px;
    height: 30px;
    border: 0;
}

span.acronym {
    font-size: small;
}

span.env {
    font-family: monospace;
}

span.file {
    font-family: monospace;
}

span.option{
    font-family: monospace;
}

span.pkg {
    font-weight: bold;
}

span.samp{
    font-family: monospace;
}

div.vignettes a:hover {
    background: rgb(85%, 85%, 85%);
}
