# Supplementary material for: Generalizing boundaries for triangular designs, and efficacy estimation at extended follow-ups
Source: Trials. 2015 Nov 16;16:522. doi: 10.1186/s13063-015-1018-1 (PMC4647805; doi:10.1186/s13063-015-1018-1)
Supplement: Additional file 1 — Supplementary R functions. Zip file containing all R code necessary to reproduce our results, together with description files that explain how to use the functions. Installation instructions can be found at: http://cran.r-project.org/doc/manuals/r-release/R-admin.html#Installing-packages. (PDF 463 kb) [file 13063_2015_1018_MOESM1_ESM.zip › gentri/INDEX]

bias_mse_coverage       Bias, mean-square-error and coverage
compare_estimators      Compare the performance of mle, pte and she
                        estimators
find_design             Find stopping boundaries and sample size for a
                        generalized triangular test
gentri-package          Generalized triangular tests and efficacy
                        estimation after extended follow-up
mle_210                 Maximum likelihood estimate of day 210 success
                        probability and associated confidence interval
plot.gen_tri            Generic functions for class gen_tri
plot_bias_rmse          Plot comparison of bias and
                        root-mean-square-error
plot_coverage_length    Plot comparison of average lengths and coverage
                        probabilities of confidence/credible intervals
probit_gibbs            Gibbs sampler for a simple probit model
pte_210                 Probability tree estimate of day 210 success
                        probability and associated confidence interval
she_210                 Shrinkage estimate of day 210 success
                        probability and associated credible interval
sim_28_210              Simulate success/failure responses after both
                        28 days of treatment and 210 days of follow-up
