# Supplementary material for: Generalizing boundaries for triangular designs, and efficacy estimation at extended follow-ups
Source: Trials. 2015 Nov 16;16:522. doi: 10.1186/s13063-015-1018-1 (PMC4647805; doi:10.1186/s13063-015-1018-1)
Supplement: Additional file 1 — Supplementary R functions. Zip file containing all R code necessary to reproduce our results, together with description files that explain how to use the functions. Installation instructions can be found at: http://cran.r-project.org/doc/manuals/r-release/R-admin.html#Installing-packages. (PDF 463 kb) [file 13063_2015_1018_MOESM1_ESM.zip › gentri/MD5]

5f9cbb84a4d2c3d8670d55f9a65c12d9 *DESCRIPTION
7899b9779481e76293a08d302f998ea6 *INDEX
62574636809fae43c420089c5d3c80b8 *Meta/Rd.rds
a03d6a8bfa632f0548572f2cfae216ca *Meta/hsearch.rds
6bb5348ce290f6d6ce4c7f8fdcd7ccb3 *Meta/links.rds
14fa5e756fad07e280d6f6170c2795a2 *Meta/nsInfo.rds
f0121a486c12522a148736719e6f58f6 *Meta/package.rds
47a4fbc711b0e9a7f39819730ad2c11c *NAMESPACE
ebf0fc819595d631b8bf280c4b049940 *R/gentri
1e888c317dac58e7f165b70a6ecf1733 *R/gentri.rdb
141c6a7fb2f69422121bf40b9726a1a3 *R/gentri.rdx
f63286a82704ddc664e9ee8a1cd4d7a7 *help/AnIndex
dff2efbdfbfadfc8cecb8bafaca17b59 *help/aliases.rds
4cf8fe780f3cc6584563ee390b70ee4a *help/gentri.rdb
8b9d1330027d077d1afbf1b1fd214116 *help/gentri.rdx
4b0e43aafc20230cd75abca0e729da82 *help/paths.rds
cfbe2e0f4da6a7b8b33c42acf7aa50d8 *html/00Index.html
0629445e5f3de06acbaf6e4013c7deca *html/R.css
f204005ed6eef203cfbee231cd466e69 *libs/i386/gentri.dll
5500928af26c0a01a9cee7809bfeeecd *libs/i386/symbols.rds
697ab713830fb052959a452a5675690e *libs/x64/gentri.dll
c805080ed2cfd728f4035262c256f320 *libs/x64/symbols.rds
