# Supplementary material for: Generalizing boundaries for triangular designs, and efficacy estimation at extended follow-ups
Source: Trials. 2015 Nov 16;16:522. doi: 10.1186/s13063-015-1018-1 (PMC4647805; doi:10.1186/s13063-015-1018-1)
Supplement: Additional file 1 — Supplementary R functions. Zip file containing all R code necessary to reproduce our results, together with description files that explain how to use the functions. Installation instructions can be found at: http://cran.r-project.org/doc/manuals/r-release/R-admin.html#Installing-packages. (PDF 463 kb) [file 13063_2015_1018_MOESM1_ESM.zip › gentri/NAMESPACE]

useDynLib(gentri)
exportPattern("^[[:alpha:]]+")
importFrom(Rcpp, evalCpp)
